# Supplementary material for: Anti-Inflammatory Effect of Garcinol Extracted from Garcinia dulcis via Modulating NF-κB Signaling Pathway
Source: Nutrients. 2023 Jan 22;15(3):575. doi: 10.3390/nu15030575 (PMC9918937; doi:10.3390/nu15030575)
Supplement: Supplementary file 1 [file nutrients-15-00575-s001.zip]

Archive with 1 entries (1 files):
- nutrients-2170585-supplementary.pdf
